# Supplementary material for: ﻿Description and phylogenetic position of a new species, Chrysospleniuminsularis J.E.Jang, K.H.Lee & H.Y.Gil (Saxifragaceae), from the southern islands of South Korea
Source: PhytoKeys. 2024 Oct 23;248:91–104. doi: 10.3897/phytokeys.248.131291 (PMC11525205; doi:10.3897/phytokeys.248.131291)
Supplement: XML Treatment for Chrysosplenium insularis [file phytokeys.248.131291-treatment1.xml]

<!DOCTYPE tp:taxon-treatment
  PUBLIC "-//TaxonX//DTD Taxonomic Treatment Publishing DTD v0 20100105//EN" "tax-treatment-NSO.dtd">
<tp:taxon-treatment xmlns:tp="http://www.plazi.org/taxpub"><tp:treatment-meta><kwd-group><label>Taxon classification</label><kwd>
                <named-content content-type="kingdom">Plantae</named-content>
              </kwd><kwd>
                <named-content content-type="order">Saxifragales</named-content>
              </kwd><kwd>
                <named-content content-type="family">Saxifragaceae</named-content>
              </kwd></kwd-group><mixed-citation publication-type="journal"><person-group><name><surname>Jang</surname><given-names>Ju Eun</given-names></name><name><surname>Park</surname><given-names>Beom Kyun</given-names></name><name><surname>Lee</surname><given-names>Kang-Hyup</given-names></name><name><surname>Kim</surname><given-names>Hyuk-Jin</given-names></name><name><surname>Gil</surname><given-names>Hee-Young</given-names></name></person-group><article-title>﻿Description and phylogenetic position of a new species, <italic><tp:taxon-name><tp:taxon-name-part taxon-name-part-type="genus" reg="Chrysosplenium">Chrysosplenium</tp:taxon-name-part><tp:taxon-name-part taxon-name-part-type="species" reg="insularis">insularis</tp:taxon-name-part></tp:taxon-name></italic> J.E.Jang, K.H.Lee &amp; H.Y.Gil (<tp:taxon-name><tp:taxon-name-part taxon-name-part-type="family">Saxifragaceae</tp:taxon-name-part></tp:taxon-name>), from the southern islands of South Korea</article-title><source>PhytoKeys</source><day>23</day><month>10</month><year>2024</year><volume>248</volume><fpage>91</fpage><lpage>104</lpage><pub-id pub-id-type="doi">10.3897/phytokeys.248.131291</pub-id></mixed-citation></tp:treatment-meta><tp:nomenclature><label>﻿</label><tp:taxon-name>
              <object-id xmlns:xlink="http://www.w3.org/1999/xlink" content-type="arpha" xlink:type="simple">B5BC1FD3-D041-526D-8B66-D363DFB74D04</object-id>
              <tp:taxon-name-part taxon-name-part-type="genus" reg="Chrysosplenium">Chrysosplenium</tp:taxon-name-part>
              <tp:taxon-name-part taxon-name-part-type="species" reg="insularis">insularis</tp:taxon-name-part>
              <object-id xmlns:xlink="http://www.w3.org/1999/xlink" content-type="ipni" xlink:type="simple">urn:lsid:ipni.org:names:77350706-1</object-id>
            </tp:taxon-name><tp:taxon-authority>J.E.Jang, K.H.Lee &amp; H.Y.Gil</tp:taxon-authority><tp:taxon-status xmlns:xlink="http://www.w3.org/1999/xlink" xlink:type="simple">sp. nov.</tp:taxon-status><xref ref-type="fig" rid="F1">Figs 1</xref><xref ref-type="fig" rid="F4">, 4A–F</xref></tp:nomenclature><tp:treatment-sec sec-type="diagnosis" id="SECID0EFSBG"><title>Diagnosis.</title><p><italic><tp:taxon-name><tp:taxon-name-part taxon-name-part-type="genus" reg="Chrysosplenium">Chrysosplenium</tp:taxon-name-part><tp:taxon-name-part taxon-name-part-type="species" reg="insularis">insularis</tp:taxon-name-part></tp:taxon-name></italic> differs from <italic><tp:taxon-name><tp:taxon-name-part taxon-name-part-type="genus" reg="Chrysosplenium">C.</tp:taxon-name-part><tp:taxon-name-part taxon-name-part-type="species" reg="japonicum">japonicum</tp:taxon-name-part></tp:taxon-name></italic> in having fairly persistent bulbils, green to yellowish-green sepals, four stamens, and cylindrical papillose seeds.</p></tp:treatment-sec><tp:treatment-sec sec-type="material" id="SECID0EBTBG"><title>Type.</title><p>Korea • Jeju, Seogwipo-si, Hogeun-dong; <named-content xmlns:xlink="http://www.w3.org/1999/xlink" content-type="dwc:verbatimCoordinates" xlink:type="simple"><named-content content-type="geo-json" specific-use="{&#34;type&#34;:&#34;Point&#34;,&#34;coordinates&#34;:[126.544340,33.250840]}" id="NCID0EKTBG" xlink:type="simple">33.25084, 126.54434</named-content></named-content>; elev. 58 m; 25 Mar 2020 [fl]; <italic>Kang-Hyup Lee JJ-200325-001</italic> [holotype <abbrev xmlns:xlink="http://www.w3.org/1999/xlink" xlink:title="Korea National Arboretum" id="ABBRID0ERTBG" xlink:type="simple">KH</abbrev> (Fig. <xref ref-type="fig" rid="F2">2</xref>); isotypes, 3 sheets, <abbrev xmlns:xlink="http://www.w3.org/1999/xlink" xlink:title="Korea National Arboretum" id="ABBRID0EZTBG" xlink:type="simple">KH</abbrev>].</p></tp:treatment-sec><tp:treatment-sec sec-type="description" id="SECID0E4TBG"><title>Description.</title><p>Perennial herbs, hermaphroditic, 5–15 cm tall. Bulbils present near stem base, fairly persistent, pink, turning darkish brown, pilose. Roots fibrous, white. Stems erect, cespitose, light green to green, sparsely hairy, without stolons. Basal leaves of flowering stems 1–6, opposite, simple, estipulate; petiole 3–9 cm long, glabrescent or sparsely hairy; blade reniform, 13–20 mm × 15–25 mm, apex rounded and often retuse, margins dentate to crenate, 13–17 teeth, base cordate, adaxially green, pilose, abaxially pale green, subglabrous. Cauline leaves of flowering stems 1–4, alternate, simple, estipulate; petiole 5–22 mm long, glabrescent or sparsely hairy; blade flabellate to reniform, 7–12 mm × 11–18 mm, apex retuse and often rounded or obtuse, margins dentate to crenate, 9–13 teeth, base cordate to broadly cuneate, adaxially green, pilose, abaxially pale green, subglabrous. Inflorescences terminal, 6–14 flowered cyme, surrounded by leaf-like bracts; peduncles 4.59–18.54 mm long; pedicels 0.5–1.5 mm long, sparsely pilose; bracteal leaves by inflorescence 3, petiole 0.2–4.7 mm long, glabrescent or sparsely hairy; blade subflabellate to orbicular, 2–18 × 2–14 mm, apex truncate and often retuse, margins dentate to crenate, 5–9 teeth, base broadly cuneate to subcordate, adaxially green, sparsely pilose to glabrescent, abaxially pale green, subglabrous. Flowers 4-merous, actinomorphic; sepals petaloid 4, free, erect to subspreading, ovate to broadly ovate, 1.2–2.1 × 1.5–3.1 mm, apex obtuse or rounded, yellowish green to green, glabrous; stamens 4; filaments narrow conical, 0.3–0.4 mm long; anther 0.2 mm long, yellow; pistil 2-carpellate, semi-inferior; ovary 1-locular; styles 2, free, erect, 0.2–0.3 mm long; stigma round; disc present. Capsules 2-lobed, horn shaped, lobes subequal, 2.8–3.7 × 3.8–5.2 mm long, green, glabrous, dehiscent along the adaxial suture. Seeds numerous, ovoid-ellipsoid, 0.7–0.9 × 0.5–0.6 mm, brown to dark brown, cylindrical papillose on smooth surfaces.</p><fig id="F1" position="float" orientation="portrait"><object-id xmlns:xlink="http://www.w3.org/1999/xlink" content-type="doi" xlink:type="simple">10.3897/phytokeys.248.131291.figure1</object-id><object-id xmlns:xlink="http://www.w3.org/1999/xlink" content-type="arpha" xlink:type="simple">3BCC6CB5-0FDA-5008-8107-3D95F02712BF</object-id><label>Figure 1.</label><caption><p><italic><tp:taxon-name><tp:taxon-name-part taxon-name-part-type="genus" reg="Chrysosplenium">Chrysosplenium</tp:taxon-name-part><tp:taxon-name-part taxon-name-part-type="species" reg="insularis">insularis</tp:taxon-name-part></tp:taxon-name></italic><bold>A</bold> habit <bold>B</bold> bulbils <bold>C</bold> stem <bold>D</bold> basal leaf <bold>E</bold> inflorescence, <bold>F</bold> bracteal leaves <bold>G</bold> flower <bold>H, I</bold> capsule <bold>J</bold> seed. Photographs by Ju Eun Jang and Kang-Hyup Lee.</p></caption><graphic xmlns:xlink="http://www.w3.org/1999/xlink" xlink:href="phytokeys-248-091_article-131291__-g001.jpg" position="float" orientation="portrait" xlink:type="simple" id="oo_1159713.jpg"><uri content-type="original_file" xlink:type="simple">https://binary.pensoft.net/fig/1159713</uri></graphic></fig></tp:treatment-sec><tp:treatment-sec sec-type="phenology" id="SECID0EMVBG"><title>Phenology.</title><p>Flowering and fruiting from March to May.</p><fig id="F2" position="float" orientation="portrait"><object-id xmlns:xlink="http://www.w3.org/1999/xlink" content-type="doi" xlink:type="simple">10.3897/phytokeys.248.131291.figure2</object-id><object-id xmlns:xlink="http://www.w3.org/1999/xlink" content-type="arpha" xlink:type="simple">B5580C05-330D-5594-B7AE-49C0E21467E1</object-id><label>Figure 2.</label><caption><p>Holotype of <italic><tp:taxon-name><tp:taxon-name-part taxon-name-part-type="genus" reg="Chrysosplenium">Chrysosplenium</tp:taxon-name-part><tp:taxon-name-part taxon-name-part-type="species" reg="insularis">insularis</tp:taxon-name-part></tp:taxon-name></italic>.</p></caption><graphic xmlns:xlink="http://www.w3.org/1999/xlink" xlink:href="phytokeys-248-091_article-131291__-g002.jpg" position="float" orientation="portrait" xlink:type="simple" id="oo_1159714.jpg"><uri content-type="original_file" xlink:type="simple">https://binary.pensoft.net/fig/1159714</uri></graphic></fig></tp:treatment-sec><tp:treatment-sec sec-type="distribution" id="SECID0EJWBG"><title>Distribution and habitat.</title><p>Southern coastal regions of Korea (Jeju-do and Gageo-do Islands). Forests, wet places in forests, shaded places on the riverside (Fig. <xref ref-type="fig" rid="F3">3</xref>).</p><fig id="F3" position="float" orientation="portrait"><object-id xmlns:xlink="http://www.w3.org/1999/xlink" content-type="doi" xlink:type="simple">10.3897/phytokeys.248.131291.figure3</object-id><object-id xmlns:xlink="http://www.w3.org/1999/xlink" content-type="arpha" xlink:type="simple">4094AD9F-5E89-5E4B-908B-9C3B546FE767</object-id><label>Figure 3.</label><caption><p>Distribution map of <italic><tp:taxon-name><tp:taxon-name-part taxon-name-part-type="genus" reg="Chrysosplenium">Chrysosplenium</tp:taxon-name-part><tp:taxon-name-part taxon-name-part-type="species" reg="insularis">insularis</tp:taxon-name-part></tp:taxon-name></italic> and <italic><tp:taxon-name><tp:taxon-name-part taxon-name-part-type="genus" reg="Chrysosplenium">C.</tp:taxon-name-part><tp:taxon-name-part taxon-name-part-type="species" reg="japonicum">japonicum</tp:taxon-name-part></tp:taxon-name></italic> in Korea (revised from <xref ref-type="bibr" rid="B21">Oh et al. 2016</xref>).</p></caption><graphic xmlns:xlink="http://www.w3.org/1999/xlink" xlink:href="phytokeys-248-091_article-131291__-g003.jpg" position="float" orientation="portrait" xlink:type="simple" id="oo_1159715.jpg"><uri content-type="original_file" xlink:type="simple">https://binary.pensoft.net/fig/1159715</uri></graphic></fig></tp:treatment-sec><tp:treatment-sec sec-type="etymology" id="SECID0E1XBG"><title>Etymology.</title><p>The specific epithet “<italic>insularis</italic>” refers to its distribution on islands.</p></tp:treatment-sec><tp:treatment-sec sec-type="Vernacular name" id="SECID0EKYBG"><title>Vernacular name.</title><p>Island golden saxifrage: Seom-gwaeng-i-nun (섬괭이눈).</p></tp:treatment-sec><tp:treatment-sec sec-type="Morphological assessment" id="SECID0EPYBG"><title>Morphological assessment.</title><p>Among the species distributed in Korea, <italic><tp:taxon-name><tp:taxon-name-part taxon-name-part-type="genus" reg="Chrysosplenium">Chrysosplenium</tp:taxon-name-part><tp:taxon-name-part taxon-name-part-type="species" reg="insularis">insularis</tp:taxon-name-part></tp:taxon-name></italic> is morphologically similar to <italic><tp:taxon-name><tp:taxon-name-part taxon-name-part-type="genus" reg="Chrysosplenium">C.</tp:taxon-name-part><tp:taxon-name-part taxon-name-part-type="species" reg="japonicum">japonicum</tp:taxon-name-part></tp:taxon-name></italic> in terms of leaf arrangement, leaf margin, and bracteal leaf color. Despite these similarities, it is clearly differentiated by the form of bulbils [present, fairly persistent (Fig. <xref ref-type="fig" rid="F1">1B</xref>) vs. present], surface of bracteal leaves [adaxially sparsely pilose to glabrescent, abaxially subglabrous (Fig. <xref ref-type="fig" rid="F4">4D</xref>) vs. mainly glabrous (Fig. <xref ref-type="fig" rid="F4">4J</xref>)], color of sepals [green to yellowish green vs. yellowish green to yellow], number of stamens [4 vs. usually 8], and surface of seeds [cylindrical papillose (Fig. <xref ref-type="fig" rid="F4">4E, F</xref>) vs. papillose (Fig. <xref ref-type="fig" rid="F4">4K, L</xref>)]. Additionally, this new species is morphologically similar to <italic><tp:taxon-name><tp:taxon-name-part taxon-name-part-type="genus" reg="Chrysosplenium">C.</tp:taxon-name-part><tp:taxon-name-part taxon-name-part-type="species" reg="alternifolium">alternifolium</tp:taxon-name-part></tp:taxon-name></italic>, which is distributed in northern Eurasia, but is distinguished by the following characteristics: stolon (absent vs. present), color of bracts (green vs. yellow), color of sepals (green to yellowish green vs. golden yellow), number of stamens (4 vs. 8), and surface of seeds [cylindrical papillose (Fig. <xref ref-type="fig" rid="F4">4E, K</xref>) vs. smooth (Fig. <xref ref-type="fig" rid="F4">4K, L</xref>)]. A comparison of the major characteristics of the new species with those of two closely related species, <italic><tp:taxon-name><tp:taxon-name-part taxon-name-part-type="genus" reg="Chrysosplenium">C.</tp:taxon-name-part><tp:taxon-name-part taxon-name-part-type="species" reg="japonicum">japonicum</tp:taxon-name-part></tp:taxon-name></italic> and <italic><tp:taxon-name><tp:taxon-name-part taxon-name-part-type="genus" reg="Chrysosplenium">C.</tp:taxon-name-part><tp:taxon-name-part taxon-name-part-type="species" reg="alternifolium">alternifolium</tp:taxon-name-part></tp:taxon-name></italic>, is shown in Table <xref ref-type="table" rid="T3">3</xref>.</p><fig id="F4" position="float" orientation="portrait"><object-id xmlns:xlink="http://www.w3.org/1999/xlink" content-type="doi" xlink:type="simple">10.3897/phytokeys.248.131291.figure4</object-id><object-id xmlns:xlink="http://www.w3.org/1999/xlink" content-type="arpha" xlink:type="simple">DA292BDD-FB15-53EE-AA35-A297A530FCC6</object-id><label>Figure 4.</label><caption><p>Comparative photographs of the habit (<bold>A, G</bold>), inflorescence (<bold>B, H</bold>), bracteal leaves (<bold>C, I</bold>), surface of bracteal leaves (<bold>D, J</bold>), and seed (<bold>E, F, K, L</bold>) of <italic><tp:taxon-name><tp:taxon-name-part taxon-name-part-type="genus" reg="Chrysosplenium">Chrysosplenium</tp:taxon-name-part><tp:taxon-name-part taxon-name-part-type="species" reg="insularis">insularis</tp:taxon-name-part></tp:taxon-name></italic> (<bold>A–F</bold>) and <italic><tp:taxon-name><tp:taxon-name-part taxon-name-part-type="genus" reg="Chrysosplenium">C.</tp:taxon-name-part><tp:taxon-name-part taxon-name-part-type="species" reg="japonicum">japonicum</tp:taxon-name-part></tp:taxon-name></italic> (<bold>G–L</bold>). Photographs by Ju Eun Jang and Kang-Hyup Lee.</p></caption><graphic xmlns:xlink="http://www.w3.org/1999/xlink" xlink:href="phytokeys-248-091_article-131291__-g004.jpg" position="float" orientation="portrait" xlink:type="simple" id="oo_1159716.jpg"><uri content-type="original_file" xlink:type="simple">https://binary.pensoft.net/fig/1159716</uri></graphic></fig><table-wrap id="T3" position="float" orientation="portrait"><label>Table 3.</label><caption><p>Major characteristics of <italic><tp:taxon-name><tp:taxon-name-part taxon-name-part-type="genus" reg="Chrysosplenium">Chrysosplenium</tp:taxon-name-part><tp:taxon-name-part taxon-name-part-type="species" reg="insulalis">insulalis</tp:taxon-name-part></tp:taxon-name></italic> and two closely related taxa (*: data from <xref ref-type="bibr" rid="B17">Lozina 1939</xref>; -: none known).</p></caption><table id="TID0EUQBI" rules="all"><tbody><tr><th rowspan="1" colspan="2">Character</th><th rowspan="1" colspan="1">
                      <italic>
                        <tp:taxon-name><tp:taxon-name-part taxon-name-part-type="genus" reg="Chrysosplenium">C.</tp:taxon-name-part><tp:taxon-name-part taxon-name-part-type="species" reg="insulalis">insulalis</tp:taxon-name-part></tp:taxon-name>
                      </italic>
                    </th><th rowspan="1" colspan="1">
                      <italic>
                        <tp:taxon-name><tp:taxon-name-part taxon-name-part-type="genus" reg="Chrysosplenium">C.</tp:taxon-name-part><tp:taxon-name-part taxon-name-part-type="species" reg="japonicum">japonicum</tp:taxon-name-part></tp:taxon-name>
                      </italic>
                    </th><th rowspan="1" colspan="1"><italic><tp:taxon-name><tp:taxon-name-part taxon-name-part-type="genus" reg="Chrysosplenium">C.</tp:taxon-name-part><tp:taxon-name-part taxon-name-part-type="species" reg="alternifolia">alternifolia</tp:taxon-name-part></tp:taxon-name></italic>*</th></tr><tr><td rowspan="1" colspan="1">Bulbils</td><td rowspan="1" colspan="1"/><td rowspan="1" colspan="1">present, fairly persistent</td><td rowspan="1" colspan="1">present</td><td rowspan="1" colspan="1">-</td></tr><tr><td rowspan="1" colspan="1"/><td rowspan="1" colspan="1">color</td><td rowspan="1" colspan="1">pink, turning to darkish brown</td><td rowspan="1" colspan="1">pink</td><td rowspan="1" colspan="1">-</td></tr><tr><td rowspan="1" colspan="1">Stolon</td><td rowspan="1" colspan="1"/><td rowspan="1" colspan="1">absent</td><td rowspan="1" colspan="1">absent</td><td rowspan="1" colspan="1">present</td></tr><tr><td rowspan="1" colspan="1">Bracteal leaves</td><td rowspan="1" colspan="1">color</td><td rowspan="1" colspan="1">green</td><td rowspan="1" colspan="1">yellowish green</td><td rowspan="1" colspan="1">yellow</td></tr><tr><td rowspan="1" colspan="1"/><td rowspan="1" colspan="1">surfaces</td><td rowspan="1" colspan="1">adaxially sparsely pilose to glabrescent, abaxially subglabrous</td><td rowspan="1" colspan="1">mainly glabrous</td><td rowspan="1" colspan="1">mainly glabrous</td></tr><tr><td rowspan="1" colspan="1">Sepals</td><td rowspan="1" colspan="1">color</td><td rowspan="1" colspan="1">green to yellowish green</td><td rowspan="1" colspan="1">yellowish green to yellow</td><td rowspan="1" colspan="1">golden yellow</td></tr><tr><td rowspan="1" colspan="1">Stamens</td><td rowspan="1" colspan="1">number</td><td rowspan="1" colspan="1">4</td><td rowspan="1" colspan="1">usually 8</td><td rowspan="1" colspan="1">8</td></tr><tr><td rowspan="1" colspan="1">Seeds</td><td rowspan="1" colspan="1">surfaces</td><td rowspan="1" colspan="1">cylindrical papillose</td><td rowspan="1" colspan="1">papillose</td><td rowspan="1" colspan="1">smooth</td></tr><tr><td rowspan="1" colspan="2">Fl. and fr.</td><td rowspan="1" colspan="1">Mar. to May</td><td rowspan="1" colspan="1">Apr. to Jun.</td><td rowspan="1" colspan="1">Apr. to Jul.</td></tr></tbody></table></table-wrap></tp:treatment-sec><tp:treatment-sec sec-type="Phylogenetic analysis" id="SECID0EYDAI"><title>Phylogenetic analysis.</title><p>In total, 48 sequences of three regions (ITS, <italic>mat</italic>K, and <italic>rbc</italic>L) were newly obtained from the 16 accessions of <italic><tp:taxon-name><tp:taxon-name-part taxon-name-part-type="genus" reg="Chrysosplenium">Chrysosplenium</tp:taxon-name-part><tp:taxon-name-part taxon-name-part-type="species" reg="insularis">insularis</tp:taxon-name-part></tp:taxon-name></italic> and the three related taxa. We also used 93 sequences from 32 accessions obtained from GenBank (12 species of <italic><tp:taxon-name><tp:taxon-name-part taxon-name-part-type="genus" reg="Chrysosplenium">Chrysosplenium</tp:taxon-name-part></tp:taxon-name></italic> and one <italic><tp:taxon-name><tp:taxon-name-part taxon-name-part-type="genus" reg="Peltoboykinia">Peltoboykinia</tp:taxon-name-part><tp:taxon-name-part taxon-name-part-type="species" reg="tellimoides">tellimoides</tp:taxon-name-part></tp:taxon-name></italic> as an outgroup) for the phylogenetic analysis. The aligned matrix of the ITS region and combined chloroplast regions (<italic>mat</italic>K and <italic>rbc</italic>L) contained 635 and 1407 characters, respectively. We found 242 variable sites and 193 parsimony-informative sites in the ITS regions, whereas 172 variable sites and 104 parsimony-informative sites were found in the combined chloroplast regions. The GC ratios were 46.2% and 37.4% for the ITS and combined chloroplast regions, respectively. The phylogenetic tree (Fig. <xref ref-type="fig" rid="F5">5</xref>) revealed a topology similar to that obtained in a previous study (<xref ref-type="bibr" rid="B1">Choi et al. 2020</xref>). The phylogenetic results showed some topological incongruence between the ITS and combined CP trees. In the ITS tree, the most basal clade (BS = 100%) included the monophyletic <italic><tp:taxon-name><tp:taxon-name-part taxon-name-part-type="genus" reg="Chrysosplenium">C.</tp:taxon-name-part><tp:taxon-name-part taxon-name-part-type="species" reg="grayanum">grayanum</tp:taxon-name-part></tp:taxon-name></italic> and <italic><tp:taxon-name><tp:taxon-name-part taxon-name-part-type="genus" reg="Chrysosplenium">C.</tp:taxon-name-part><tp:taxon-name-part taxon-name-part-type="species" reg="sinicum">sinicum</tp:taxon-name-part></tp:taxon-name></italic> and showed a sister relationship with other <italic><tp:taxon-name><tp:taxon-name-part taxon-name-part-type="genus" reg="Chrysosplenium">Chrysosplenium</tp:taxon-name-part></tp:taxon-name></italic> species. However, the CP tree was divided into two clades, with <italic><tp:taxon-name><tp:taxon-name-part taxon-name-part-type="genus" reg="Chrysosplenium">C.</tp:taxon-name-part><tp:taxon-name-part taxon-name-part-type="species" reg="grayanum">grayanum</tp:taxon-name-part></tp:taxon-name></italic> and <italic><tp:taxon-name><tp:taxon-name-part taxon-name-part-type="genus" reg="Chrysosplenium">C.</tp:taxon-name-part><tp:taxon-name-part taxon-name-part-type="species" reg="sinicum">sinicum</tp:taxon-name-part></tp:taxon-name></italic> sharing the most common ancestors with the <tp:taxon-name><tp:taxon-name-part taxon-name-part-type="genus" reg="Chrysosplenium">C.</tp:taxon-name-part><tp:taxon-name-part taxon-name-part-type="infraspecific-rank">ser.</tp:taxon-name-part><tp:taxon-name-part taxon-name-part-type="series" reg="Pilosa">Pilosa</tp:taxon-name-part></tp:taxon-name>, <italic><tp:taxon-name><tp:taxon-name-part taxon-name-part-type="genus" reg="Chrysosplenium">C.</tp:taxon-name-part><tp:taxon-name-part taxon-name-part-type="species" reg="kamtschaticum">kamtschaticum</tp:taxon-name-part></tp:taxon-name></italic>, and <italic><tp:taxon-name><tp:taxon-name-part taxon-name-part-type="genus" reg="Chrysosplenium">C.</tp:taxon-name-part><tp:taxon-name-part taxon-name-part-type="species" reg="ramosum">ramosum</tp:taxon-name-part></tp:taxon-name></italic> (BS = 94%). The phylogenetic relationships among the three subclades were not fully resolved, and the <tp:taxon-name><tp:taxon-name-part taxon-name-part-type="genus" reg="Chrysosplenium">C.</tp:taxon-name-part><tp:taxon-name-part taxon-name-part-type="infraspecific-rank">ser.</tp:taxon-name-part><tp:taxon-name-part taxon-name-part-type="series" reg="Pilosa">Pilosa</tp:taxon-name-part></tp:taxon-name>. was not monophyletic, embedding <italic><tp:taxon-name><tp:taxon-name-part taxon-name-part-type="genus" reg="Chrysosplenium">C.</tp:taxon-name-part><tp:taxon-name-part taxon-name-part-type="species" reg="kamtschaticum">kamtschaticum</tp:taxon-name-part></tp:taxon-name></italic>. Furthermore, the series <italic><tp:taxon-name><tp:taxon-name-part taxon-name-part-type="genus" reg="Chrysosplenium"/><tp:taxon-name-part taxon-name-part-type="series" reg="Alternifolia">Alternifolia</tp:taxon-name-part></tp:taxon-name></italic> was monophyletic in the CP tree but not in the ITS tree. Both trees strongly supported the monophyly of <italic><tp:taxon-name><tp:taxon-name-part taxon-name-part-type="genus" reg="Chrysosplenium">C.</tp:taxon-name-part><tp:taxon-name-part taxon-name-part-type="species" reg="insularis">insularis</tp:taxon-name-part></tp:taxon-name></italic> (BS = 95% in ITS, BS = 96% in CP), and it shared the most common ancestor with <italic><tp:taxon-name><tp:taxon-name-part taxon-name-part-type="genus" reg="Chrysosplenium">C.</tp:taxon-name-part><tp:taxon-name-part taxon-name-part-type="species" reg="alternifolium">alternifolium</tp:taxon-name-part></tp:taxon-name></italic> distributed in Japan (BS = 98% in ITS, BS = 77% in CP). The phylogenetic trees revealed that <italic><tp:taxon-name><tp:taxon-name-part taxon-name-part-type="genus" reg="Chrysosplenium">C.</tp:taxon-name-part><tp:taxon-name-part taxon-name-part-type="species" reg="insularis">insularis</tp:taxon-name-part></tp:taxon-name></italic> formed an independent monophyletic clade from closely related taxa (i.e., <italic><tp:taxon-name><tp:taxon-name-part taxon-name-part-type="genus" reg="Chrysosplenium">C.</tp:taxon-name-part><tp:taxon-name-part taxon-name-part-type="species" reg="japonicum">japonicum</tp:taxon-name-part></tp:taxon-name></italic> and <italic><tp:taxon-name><tp:taxon-name-part taxon-name-part-type="genus" reg="Chrysosplenium">C.</tp:taxon-name-part><tp:taxon-name-part taxon-name-part-type="species" reg="alternifolium">alternifolium</tp:taxon-name-part></tp:taxon-name></italic>), suggesting the newly recognized species of <italic><tp:taxon-name><tp:taxon-name-part taxon-name-part-type="genus" reg="Chrysosplenium">Chrysosplenium</tp:taxon-name-part></tp:taxon-name></italic> (Fig. <xref ref-type="fig" rid="F5">5</xref>).</p><fig id="F5" position="float" orientation="portrait"><object-id xmlns:xlink="http://www.w3.org/1999/xlink" content-type="doi" xlink:type="simple">10.3897/phytokeys.248.131291.figure5</object-id><object-id xmlns:xlink="http://www.w3.org/1999/xlink" content-type="arpha" xlink:type="simple">B17D99BD-8117-5592-B236-C736041BDC89</object-id><label>Figure 5.</label><caption><p>Phylogenetic tree of <italic><tp:taxon-name><tp:taxon-name-part taxon-name-part-type="genus" reg="Chrysosplenium">Chrysosplenium</tp:taxon-name-part><tp:taxon-name-part taxon-name-part-type="species" reg="insularis">insularis</tp:taxon-name-part></tp:taxon-name></italic> and related taxa based on ITS regions and combined CP regions (<italic>mat</italic>K and <italic>rbc</italic>L) <bold>A</bold> ITS region <bold>B</bold> combined CP regions (<italic>mat</italic>K and <italic>rbc</italic>L). The numbers above the branches are bootstrap values (BS &gt; 50%) by the maximum likelyhood method. Newly generated sequences in this study are shown with an asterisk, and the new species are marked with a red box. The voucher information of all samples used in the analysis is indicated after the scientific names.</p></caption><graphic xmlns:xlink="http://www.w3.org/1999/xlink" xlink:href="phytokeys-248-091_article-131291__-g005.jpg" position="float" orientation="portrait" xlink:type="simple" id="oo_1159717.jpg"><uri content-type="original_file" xlink:type="simple">https://binary.pensoft.net/fig/1159717</uri></graphic></fig></tp:treatment-sec><tp:treatment-sec sec-type="material" id="SECID0EGMAI"><title>Additional specimens examined.</title><p><italic><tp:taxon-name><tp:taxon-name-part taxon-name-part-type="genus" reg="Chrysosplenium">Chrysosplenium</tp:taxon-name-part><tp:taxon-name-part taxon-name-part-type="species" reg="insularis">insularis</tp:taxon-name-part></tp:taxon-name></italic> (<italic>Paratypes</italic>): Korea • Jeonnam, Sinan-gun, Heuksan-myeon, Gageodo-ri; 14 May 2023; <italic>K.H.Lee 230514-1</italic> (<abbrev xmlns:xlink="http://www.w3.org/1999/xlink" xlink:title="Korea National Arboretum" id="ABBRID0E2MAI" xlink:type="simple">KH</abbrev>). • Jeju, Seogwipo-si, Hogeun-dong; 28 Apr. 2020; <italic>PBK0118-001</italic> (<abbrev xmlns:xlink="http://www.w3.org/1999/xlink" xlink:title="Korea National Arboretum" id="ABBRID0EBNAI" xlink:type="simple">KH</abbrev>). • Jeju, Seogwipo-si, Hogeun-dong; 22 Mar. 2022; <italic>Hanon-220322-011</italic> (<abbrev xmlns:xlink="http://www.w3.org/1999/xlink" xlink:title="Korea National Arboretum" id="ABBRID0EHNAI" xlink:type="simple">KH</abbrev>) • Jeju, Seogwipo-si, Hogeun-dong; 22 Mar. 2023; <italic>J.E.Jang et al. 230322-1</italic> (<abbrev xmlns:xlink="http://www.w3.org/1999/xlink" xlink:title="Korea National Arboretum" id="ABBRID0ENNAI" xlink:type="simple">KH</abbrev>).</p><p><italic><tp:taxon-name><tp:taxon-name-part taxon-name-part-type="genus" reg="Chrysosplenium">Chrysosplenium</tp:taxon-name-part><tp:taxon-name-part taxon-name-part-type="species" reg="japonicum">japonicum</tp:taxon-name-part></tp:taxon-name></italic>: Korea • Gyeonggi, Gwangju-si, Chowol-eup, Mugap-ri, Mugapsan; 24 Apr. 2007; <italic>HNHM-A-158</italic> • Gwangju-si, Toechon-myeon, Cheonjinam; 7 Apr. 2000; <italic>KNAH014041</italic> • Gwangju-si, Toechon-myeon, Usan-ri, Aengjabong; 11 Apr. 2004; <italic>kjs040141</italic> (<abbrev xmlns:xlink="http://www.w3.org/1999/xlink" xlink:title="Korea National Arboretum" id="ABBRID0EEOAI" xlink:type="simple">KH</abbrev>) • Incheon-si, Ongjin-gun, Jawoldo Isl.; 8 Apr. 2009; <italic>NAPI-2009-1214</italic> (<abbrev xmlns:xlink="http://www.w3.org/1999/xlink" xlink:title="Korea National Arboretum" id="ABBRID0EKOAI" xlink:type="simple">KH</abbrev>) • Incheon-si, Ongjin-gun, Deokjeok-myeon, Mungap-ri, Gitdaebong; 9 Apr. 2014; <italic>Park140230</italic> (<abbrev xmlns:xlink="http://www.w3.org/1999/xlink" xlink:title="Korea National Arboretum" id="ABBRID0EQOAI" xlink:type="simple">KH</abbrev>) • Incheon-si, Ganghwa-gun, Ganghwado Isl.; 20 Apr. 2006; <italic>LeeGH6-35</italic> (<abbrev xmlns:xlink="http://www.w3.org/1999/xlink" xlink:title="Korea National Arboretum" id="ABBRID0EWOAI" xlink:type="simple">KH</abbrev>) • Gyeonggi, Namyangju-si, Onam-eup, Cheonmasan; 17 Apr. 2009; <italic>ParkSH90273</italic> (<abbrev xmlns:xlink="http://www.w3.org/1999/xlink" xlink:title="Korea National Arboretum" id="ABBRID0E3OAI" xlink:type="simple">KH</abbrev>) • Gyeonggi, Namyangju-si, Onam-eup, Palhyeon-ri; 25 May 2023; <italic>J.E.Jang 230325-1</italic> (<abbrev xmlns:xlink="http://www.w3.org/1999/xlink" xlink:title="Korea National Arboretum" id="ABBRID0ECPAI" xlink:type="simple">KH</abbrev>) • Gyeonggi, Namyangju-si, Joan-myeon, Ungilsan; 11 Apr. 2009; <italic>Y.M.Kang s.n.</italic> (<abbrev xmlns:xlink="http://www.w3.org/1999/xlink" xlink:title="Korea National Arboretum" id="ABBRID0EIPAI" xlink:type="simple">KH</abbrev>) • Gyeonggi, Gwacheon-si, Makgye-dong, Cheonggyesan; 8 Apr. 2006; <italic>KHUS20110475</italic> (<abbrev xmlns:xlink="http://www.w3.org/1999/xlink" xlink:title="Korea National Arboretum" id="ABBRID0EOPAI" xlink:type="simple">KH</abbrev>) • Gangwon, Pyeongchang-gun, Yongpyeong-myeon, Jaesan-ri, Geumdangsan; 17 Apr. 2012; <italic>JSY120434</italic> (<abbrev xmlns:xlink="http://www.w3.org/1999/xlink" xlink:title="Korea National Arboretum" id="ABBRID0EUPAI" xlink:type="simple">KH</abbrev>) • Jeongseon-gun, Imgye-myeon; 23 Apr. 2011; <italic>0307013</italic> (<abbrev xmlns:xlink="http://www.w3.org/1999/xlink" xlink:title="Korea National Arboretum" id="ABBRID0E1PAI" xlink:type="simple">KH</abbrev>) • Gangwon, Taebaek-si, Hasami-dong, Deokhangsan; 23 Apr. 2005; <italic>kjs050052</italic> (<abbrev xmlns:xlink="http://www.w3.org/1999/xlink" xlink:title="Korea National Arboretum" id="ABBRID0EAQAI" xlink:type="simple">KH</abbrev>) • Gangwon, Wonju-si, Panbu-myeon, Geumdae-ri; 20 Apr. 2023; <italic>S.R.Lee et al. 230420-1</italic> (<abbrev xmlns:xlink="http://www.w3.org/1999/xlink" xlink:title="Korea National Arboretum" id="ABBRID0EGQAI" xlink:type="simple">KH</abbrev>) • Chungbuk, Danyang-gun, Danyang-eup, Suchon-ri, Sobaeksan; 17 Apr. 2005; <italic>Sobaeksan-050417-070</italic> (<abbrev xmlns:xlink="http://www.w3.org/1999/xlink" xlink:title="Korea National Arboretum" id="ABBRID0EMQAI" xlink:type="simple">KH</abbrev>) • Chungbuk, Chungju-si, Sotae-myeon, Boktan-ri; 12 Apr. 2012; <italic>Namhan-548</italic> (<abbrev xmlns:xlink="http://www.w3.org/1999/xlink" xlink:title="Korea National Arboretum" id="ABBRID0ESQAI" xlink:type="simple">KH</abbrev>) • Gyeongbuk, Gunui-gun, Bugye-myeon, Dongsan-ri, Palgongsan; 22 Apr. 2006; <italic>CBU-070308</italic> (<abbrev xmlns:xlink="http://www.w3.org/1999/xlink" xlink:title="Korea National Arboretum" id="ABBRID0EYQAI" xlink:type="simple">KH</abbrev>) • Gyeongbuk, Bonghwa-gun, Myeongho-myeon, Bugok-ri, Cheongnyangsan; 27 Mar. 2006; <italic>CBU-070519</italic> (<abbrev xmlns:xlink="http://www.w3.org/1999/xlink" xlink:title="Korea National Arboretum" id="ABBRID0E5QAI" xlink:type="simple">KH</abbrev>) • Chungbuk, Cheongsong-gun, Hyeonseo-myeon, Bohyeonsan; 22 Apr. 2006; <italic>K.O.Yoo s.n.</italic> (<abbrev xmlns:xlink="http://www.w3.org/1999/xlink" xlink:title="Korea National Arboretum" id="ABBRID0EERAI" xlink:type="simple">KH</abbrev>) • Jeonbuk, Namwon-si, Ayeong-myeon, Gusang-ri, Bonghwasan; 1 May 2007; <italic>HNHM-A-283</italic> (<abbrev xmlns:xlink="http://www.w3.org/1999/xlink" xlink:title="Korea National Arboretum" id="ABBRID0EKRAI" xlink:type="simple">KH</abbrev>).</p></tp:treatment-sec><ref-list><ref id="B21"><mixed-citation xmlns:xlink="http://www.w3.org/1999/xlink" xlink:type="simple"><person-group><name name-style="western"><surname>Oh</surname><given-names>BU</given-names></name><name name-style="western"><surname>Ko</surname><given-names>SC</given-names></name><name name-style="western"><surname>Kang</surname><given-names>SH</given-names></name><name name-style="western"><surname>Paik</surname><given-names>WK</given-names></name><name name-style="western"><surname>Yoo</surname><given-names>KO</given-names></name><name name-style="western"><surname>Im</surname><given-names>HT</given-names></name><name name-style="western"><surname>Jang</surname><given-names>CG</given-names></name><name name-style="western"><surname>Chung</surname><given-names>GY</given-names></name><name name-style="western"><surname>Choi</surname><given-names>BH</given-names></name><name name-style="western"><surname>Choi</surname><given-names>HJ</given-names></name><name name-style="western"><surname>Lee</surname><given-names>YM</given-names></name><name name-style="western"><surname>Shin</surname><given-names>CH</given-names></name><name name-style="western"><surname>Choi</surname><given-names>K</given-names></name><name name-style="western"><surname>Han</surname><given-names>JS</given-names></name><name name-style="western"><surname>Park</surname><given-names>SH</given-names></name><name name-style="western"><surname>Kim</surname><given-names>HJ</given-names></name><name name-style="western"><surname>Chang</surname><given-names>KS</given-names></name><name name-style="western"><surname>Yang</surname><given-names>JC</given-names></name><name name-style="western"><surname>Jung</surname><given-names>SY</given-names></name><name name-style="western"><surname>Lee</surname><given-names>CH</given-names></name><name name-style="western"><surname>Oh</surname><given-names>SH</given-names></name><name name-style="western"><surname>Jo</surname><given-names>DG</given-names></name></person-group> (<year>2016</year>) <source>Distribution Maps of Vascular Plants in Korea.</source><publisher-name>Korea National Arboretum</publisher-name>, <publisher-loc>Pocheon</publisher-loc>, <size units="page">216 pp</size>.</mixed-citation></ref><ref id="B17"><mixed-citation xmlns:xlink="http://www.w3.org/1999/xlink" xlink:type="simple"><person-group><name name-style="western"><surname>Lozina</surname><given-names>AS</given-names></name></person-group> (<year>1939</year>) <article-title><italic><tp:taxon-name><tp:taxon-name-part taxon-name-part-type="genus">Chrysosplenium</tp:taxon-name-part></tp:taxon-name></italic> L.</article-title> In: <person-group><name name-style="western"><surname>Komarov</surname><given-names>VL</given-names></name><name name-style="western"><surname>Yuzepchuk</surname><given-names>SV</given-names></name></person-group> (<role>Eds</role>) <issue-title>Flora of the U.</issue-title><source>S.S.R, Vol. 9. Botanical Institute of Academy of Science, Leningrad</source>, <fpage>156</fpage>–<lpage>158</lpage>.</mixed-citation></ref><ref id="B1"><mixed-citation xmlns:xlink="http://www.w3.org/1999/xlink" xlink:type="simple"><person-group><name name-style="western"><surname>Choi</surname><given-names>JE</given-names></name><name name-style="western"><surname>In</surname><given-names>KH</given-names></name><name name-style="western"><surname>Kim</surname><given-names>BS</given-names></name><name name-style="western"><surname>Kim</surname><given-names>K</given-names></name><name name-style="western"><surname>Kim</surname><given-names>JS</given-names></name><name name-style="western"><surname>Kim</surname><given-names>YI</given-names></name><name name-style="western"><surname>Lee</surname><given-names>BY</given-names></name><name name-style="western"><surname>Lim</surname><given-names>CE</given-names></name></person-group> (<year>2020</year>) <article-title>A new distribution record of <italic><tp:taxon-name><tp:taxon-name-part taxon-name-part-type="genus">Chrysosplenium</tp:taxon-name-part><tp:taxon-name-part taxon-name-part-type="species">grayanum</tp:taxon-name-part></tp:taxon-name></italic> Maxim.(<tp:taxon-name><tp:taxon-name-part taxon-name-part-type="family">Saxifragaceae</tp:taxon-name-part></tp:taxon-name>) in Korea: Evidence from morphological and molecular data.</article-title><source>Journal of Species Research</source><volume>9</volume>(<issue>1</issue>): <fpage>46</fpage>–<lpage>55</lpage>. <ext-link xlink:href="10.12651/JSR.2020.9.1.046" ext-link-type="doi" xlink:type="simple">https://doi.org/10.12651/JSR.2020.9.1.046</ext-link></mixed-citation></ref></ref-list></tp:taxon-treatment>
